# Supplementary material for: Fungi stabilize multi‐kingdom community in a high elevation timberline ecosystem
Source: Imeta. 2022 Aug 15;1(4):e49. doi: 10.1002/imt2.49 (PMC10989762; doi:10.1002/imt2.49)
Supplement: Supplementary file 2 — Supporting information. [file IMT2-1-e49-s002.xlsx]

## Sheet: Table S1
Table S1 Taxonomic and functional affinity of 44 fungal connectors in the multi-kingdom network along the timberline of the Changbai Mountain.
Code	z score	c score	Taxonomy (Order / genus)	Functional guilds
ceefd6317a979c989d4b42133ecb71d0	-1.48	0.79	Mortierellales / Mortierella	Saprotrophic fungi
df0c25c5673430e78712c5f5a7f881f4	-0.48	0.71	Agaricales / Cortinarius	Ectomycorrhizal fungi
e752367ab4db9afdc0eb44965e54b8b3	0.67	0.75	Mortierellales / Mortierella	Saprotrophic fungi
ec0c09ea1cc1ecf45337482d55ab64fb	-1.07	0.72	Helotiales / na.	Unassigned
e108ac34f61be32ae929457825e46a02	0.34	0.65	Mytilinidales / Cenococcum	Ectomycorrhizal fungi
c9242477665d87956bf2302dbb580400	0.67	0.64	Mortierellales / Mortierella	Saprotrophic fungi
f92852d50c0bff3e9bf69290364b30b6	-0.74	0.72	Russulales / Russula	Ectomycorrhizal fungi
b41cb4ce55198b925af19a4501ac43a5	-0.48	0.68	Helotiales / na.	Unassigned
f8d44c54878c95f9ea47ba31693d9901	-0.37	0.65	Pezizales / Peziza	Ectomycorrhizal fungi
fa3ed5d0abc54b660cc30bd5833c5ab8	-0.65	0.66	Chaetothyriales / Exophiala	Endophytic fungi
cb4a9358f988b954510c12afcdbef9b7	-0.73	0.64	na. / na.	Unassigned
d259d5b3b0ad6a750ddf5cd34c1cb9af	-0.77	0.82	Agaricales / Cortinarius	Ectomycorrhizal fungi
ab50b32576b129e4d69927f38ee0432f	-1.36	0.79	na. / na.	Unassigned
d884a60d80da79a416ce460870ba3d4e	-1.65	0.66	Archaeosporales / na.	Arbuscular mycorrhizal fungi
ebac123710d40ff005ebc91cc59d999f	-1.07	0.74	Sebacinales / Serendipita	Orchid mycorrhizal fungi
c6fe6b01854d4273d1fe1759643135e3	-1.07	0.76	Mortierellales / Mortierella	Saprotrophic fungi
f62255cb0ec4709f0c068edd5dafdb8c	-1.3	0.76	na. / na.	Unassigned
dd88c81af9e01f8301688bf647aa6be7	-0.68	0.83	Agaricales / Entoloma	Ectomycorrhizal fungi
f5db800bcaf5c832ec1368f8ff153d3e	-0.34	0.69	Glomerales / Glomus	Arbuscular mycorrhizal fungi
a7c51bf1137fef930e88c56ff9969b49	-0.48	0.72	Agaricales / Cortinarius	Ectomycorrhizal fungi
a99d06724899a914c7ad2f70de3d328f	0.91	0.7	Russulales / Russula	Ectomycorrhizal fungi
bd53acbd89e35a55ab4658193562065a	-0.34	0.76	Glomerales / Glomus	Arbuscular mycorrhizal fungi
ae2b0f0a502fe3dde85f2651bb27df23	-0.12	0.75	Agaricales / Cortinarius	Ectomycorrhizal fungi
d1ebb6ee28052b41d58ee0fec8849949	-0.34	0.72	Agaricales / Cortinarius	Ectomycorrhizal fungi
f83ad0589917edcdc17084fda98b63b9	-1.58	0.78	na. / na.	Unassigned
ea3c0274ca9e6b4fda11720d6e469bdc	-1.07	0.76	Glomerales / Glomus	Arbuscular mycorrhizal fungi
e023a278a4d24f060be5dd61a25888dd	0.91	0.62	Thelephorales / Tomentella	Ectomycorrhizal fungi
c9b64fa0634180f1cd28820de80824d8	-0.48	0.71	Agaricales / Cortinarius	Ectomycorrhizal fungi
bd033510cff13b0c1c0e48cde8b2bc18	0.38	0.8	Thelephorales / Tomentella	Ectomycorrhizal fungi
b6d74214d0759eade13dbbb1c32e68b1	-0.99	0.8	Thelephorales / Tomentella	Ectomycorrhizal fungi
ec66ad04697917111ebdf5fbfa466147	-0.48	0.68	Agaricales / Cortinarius	Ectomycorrhizal fungi
afed6b59da3afdd44b3a4201315be36e	-0.99	0.71	Agaricales / na.	Unassigned
c8a68dbc0ea0c844a23f25a2fd6340c7	0.34	0.69	Mortierellales / Mortierella	Saprotrophic fungi
d005304dc9498cd68c4b02510ff5932e	0.4	0.66	Mortierellales / Mortierella	Saprotrophic fungi
c57b3bacbd733c1ec1f6a80ffa08958a	-0.93	0.73	Mortierellales / Mortierella	Saprotrophic fungi
bef1854f673e48aaf73e215a8a2ddd43	-1.68	0.77	Russulales / Russula	Ectomycorrhizal fungi
eaf1d95626ceb843744696dd4f30655a	-1.3	0.74	Thelephorales / Tomentella	Ectomycorrhizal fungi
e5db2c854e622e9c0951673e4e820156	-1.36	0.64	Russulales / Russula	Ectomycorrhizal fungi
fe465b254325415187ff6f924afc365b	-1.3	0.82	Agaricales / Cortinarius	Ectomycorrhizal fungi
a9a11db602674489010daa6ec7f0a40f	-1.3	0.65	Glomerales / Glomus	Arbuscular mycorrhizal fungi
b424d804875b9f9abd243cfa62106f42	0.5	0.64	Agaricales / Cortinarius	Ectomycorrhizal fungi

## Sheet: Table S2
Table S2 Network topological characteristics in the presence and absence of fungal interactions.
	Node Number	Edge Number	Mean connectivity	Modularity	Average path length
All	1550	28032	36.2	0.182	2.51
All (-F)	1372	21240	31	0.193	2.61
Plants	102	88	1.7	0.84	2.46
Plants (+F)	280	777	5.6	0.564	3.94
Nematodes	34	0	0	0	0
Nematodes (+F)	212	346	3.3	0.69	5.62
Bacteria	1160	15824	27.3	0.208	2.67
Bacteria (+F)	1338	20780	31.1	0.203	2.58
Archaea	76	50	1.3	0.847	2.46
Archaea (+F)	254	765	6	0.512	3.51
All (-F) represents the exclusion of fungal interactions from the entire multi-kingdom network. “+F” represents the addition of fungal interactions based on single-kingdom networks.

## Sheet: Table S3
Table S3 Network topological characteristics in the presence and absence of nematode interactions.
	Node Number	Edge Number	Mean connectivity	Modularity	Average path length
All	1550	28032	36.2	0.182	2.51
All (-N)	1516	25161	33.8	0.199	2.56
Plants	102	88	1.7	0.84	2.46
Plants (+N)	136	208	3.1	0.775	7.56
Fungi	178	286	3.2	0.695	5.81
Fungi (+N)	212	346	3.3	0.69	5.62
Bacteria	1160	15824	27.3	0.208	2.67
Bacteria (+N)	1194	16508	27.7	0.209	2.66
Archaea	76	50	1.3	0.847	2.46
Archaea (+N)	110	56	1	0.874	2.46
All (-N) represents the exclusion of nematode interactions from the entire multi-kingdom network. “+N” represents the addition of nematode interactions based on a single-kingdom network.

## Sheet: Table S4
Table S4 Network topological characteristics in the presence and absence of bacterial interactions.
	Node Number	Edge Number	Mean connectivity	Modularity	Average path length
All	1550	28032	36.2	0.182	2.51
All (-B)	390	1736	8.9	0.425	3.51
Plants	102	88	1.7	0.84	2.46
Plants (+B)	1262	18983	30.1	0.197	2.6
Nematode	34	0	0	0	0
Nematode (+B)	1194	16508	27.7	0.209	2.66
Fungi	178	286	3.2	0.695	5.81
Fungi (+B)	1338	20780	31.1	0.203	2.58
Archaea	76	50	1.3	0.847	2.46
Archaea (+B)	1236	17263	27.9	0.208	2.66
All (-B) represents the exclusion of bacterial interactions from the entire multi-kingdom network. “+B” represents the addition of bacterial interactions based on single-kingdom networks.

## Sheet: Table S5
Table S5 Network topological characteristics in the presence and absence of archaeal interactions.
	Node Number	Edge Number	Mean connectivity	Modularity	Average path length
All	1550	28032	36.2	0.182	2.51
All (-A)	1474	24917	33.8	0.186	2.55
Plants	102	88	1.7	0.84	2.46
Plants (+A)	178	288	3.2	0.732	6.21
Nematode	34	0	0	0	0
Nematode (+A)	110	56	1	0.874	2.46
Fungi	178	286	3.2	0.695	5.81
Fungi (+A)	254	765	6	0.512	3.51
Bacteria	1160	15824	27.3	0.208	2.67
Bacteria (+A)	1236	17263	27.9	0.208	2.66
All (-A) represents the exclusion of archaeal interactions from the entire multi-kingdom network. “+A” represents the addition of archaeal interactions based on single-kingdom networks.

## Sheet: Table S6
Table S6 Network topological characteristics in the presence and absence of ectomycorrhizal (EcM) and non-EcM fungal interactions.
	Node Number	Edge Number	Mean connectivity	Modularity	Average path length
All	1550	28032	36.2	0.182	2.51
All (-EcM)	1468	24882	33.9	0.192	2.55
All (-non-EcM)	1454	24465	33.7	0.192	2.56
Plants	102	88	1.7	0.84	2.46
Plants (+EcM)	184	290	3.2	0.767	6.6
Plants (+non-EcM)	198	338	3.4	0.722	5.97
Nematodes	34	0	0	0	0
Nematodes (+EcM)	116	79	1.4	0.808	3.58
Nematodes (+non-EcM)	130	69	1.1	0.888	3.5
Bacteria	1160	15824	27.3	0.208	2.67
Bacteria (+EcM)	1242	17292	27.8	0.203	2.66
Bacteria (+non-EcM)	1256	17737	28.2	0.205	2.65
Archaea	76	50	1.3	0.847	2.46
Archaea (+EcM)	158	279	3.5	0.632	4.63
Archaea (+non-EcM)	172	290	3.4	0.638	4.8
All (-EcM) represents the exclusion of EcM fungal interactions from the entire multi-kingdom network, and all (-non-EcM) represents the exclusion of non-EcM fungal interactions from the entire multi-kingdom network. “+EcM” and “+non-EcM” represent the addition of EcM and non-EcM fungal interactions, respectively, based on single-kingdom network.

## Sheet: Table S7
Table S7 Results of the conventional multiple regression analysis on matrices analysis (MRM #1) for the predictors of belowground biota communities.
	Nematodes		Fungi		Bacteria		Archaea
	R2=0.201, P=0.001		R2=0.598, P=0.001		R2=0.173, P=0.001		R2=0.332, P=0.001
Predictors	Coefficient	P	Coefficient	P	Coefficient	P	Coefficient	P
pH	0.047	0.001	0.015	0.002	0.053	0.013	NS	NS
Tree richness	NS	NS	0.011	0.005	NS	NS	0.038	0.001
Distance to forest edge	NS	NS	0.011	0.034	NS	NS	NS	NS
Root manganese	NS	NS	0.008	0.029	NS	NS	NS	NS
Moisture	NS	NS	0.014	0.001	NS	NS	NS	NS
Conductivity	NS	NS	0.015	0.004	NS	NS	0.027	0.004
Plant community	NS	NS	0.023	0.001	NS	NS	NS	NS
Soil available magnesium	NS	NS	NS	NS	0.04	0.023	NS	NS
DBH	NS	NS	NS	NS	NS	NS	0.018	0.014
Soil total aluminum	NS	NS	NS	NS	NS	NS	0.015	0.021
Soil total iron	NS	NS	NS	NS	NS	NS	0.033	0.001
Here, the candidate predictors include seven neighboring floristic variables, 15 B. ermanii associated factors, 18 soil properties, geographic distance, and plant community. NS, not significant. Plant community is represented by the Jaccard dissimilarity index, and belowground biota communities are represented by the Bray-Curtis dissimilarity index. The partial regression coefficients are shown; …

## Sheet: Table S8
Table S8 Results of the full multiple regression analysis on matrices analysis (MRM #2) for the predictors of belowground biota communities.
	Nematodes		Fungi		Bacteria		Archaea
	R2=0.265, P=0.001		R2=0.605, P=0.001		R2=0.173, P=0.001		R2=0.334, P=0.001
Predictors	Coefficient	P	Coefficient	P	Coefficient	P	Coefficient	P
Fungal community	0.03	0.001	NS	NS	NS	NS	0.03	0.001
Nematode community	NS	NS	0.008	0.017	NS	NS	NS	NS
Archaeal community	NS	NS	0.012	0.002	NS	NS	NS	NS
pH	0.034	0.004	0.014	0.004	0.053	0.013	NS	NS
Tree richness	NS	NS	NS	NS	NS	NS	0.029	0.001
Distance to forest edge	NS	NS	NS	NS	NS	NS	NS	NS
Root manganese	NS	NS	NS	NS	NS	NS	NS	NS
Moisture	NS	NS	0.013	0.003	NS	NS	NS	NS
Conductivity	NS	NS	0.015	0.002	NS	NS	0.016	0.009
Plant community	NS	NS	0.027	0.001	NS	NS	NS	NS
Soil available magnesium	NS	NS	NS	NS	0.04	0.023	NS	NS
DBH	NS	NS	NS	NS	NS	NS	0.019	0.001
Soil total aluminum	NS	NS	NS	NS	NS	NS	0.027	0.001
Soil total iron	NS	NS	NS	NS	NS	NS	0.03	0.001
Besides seven neighboring floristic variables, 15 B. ermanii associated factors, 18 soil properties, geographic distance and plant community, the communities of soil biota (nematodes, fungi, bacteria and archaea) are also included as the candidate predictors. NS, not significant. Plant community is represented by the Jaccard dissimilarity index, and belowground biota communities are represented b…

## Sheet: Table S9
Table S9 Summary of the amplicon sequence variant (ASV) tables of soil biota for network analyses.
	Nematodes	Fungi	Bacteria	Archaea
Original reads	7470	265920	914820	670740
Original ASVs	202	1920	10124	332
Reads after screening	5253	127070	576497	603366
ASVs after screening	34	178	1160	76
Proportion of remaining reads	0.703	0.478	0.63	0.9
Proportion of remaining ASVs	0.168	0.093	0.115	0.229
Only ASVs occurring in ≥5 samples were used in the analyses. The original reads and ASVs are calculated based on the rarefied ASV tables.

## Sheet: Table S10
Table S10 Fitted regression models of neighboring floristic richness and plant cover along the elevation gradient.
	AIC.linear	AIC.quadratic	AIC.cubic
Plant richness	84.37	68.51	70.2
Tree richness	-7.66	-20.47	-20.74
Shrub richness	48.75	37.32	38.67
Herb richness	63.98	63.42	63.13
Canopy density	-99.14	-100.57	-109.73
Shrub cover	181.03	182.36	183.32
Herb cover	191.1	188.24*	190.24
The lower Akaike Information Criterion (AIC) values among the three models are in bold. * P > 0.05. N = 30.

[truncated: 2 more sheets: Table S11, Table S12]
